# Supplementary material for: Targeting Inflammation with Galectin-3 and PIIINP Modulation Among ST-Segment Elevation Acute Coronary Syndrome Patients Underwent Delayed Percutaneous Coronary Intervention
Source: Biomedicines. 2025 Jan 21;13(2):259. doi: 10.3390/biomedicines13020259 (PMC11851960; doi:10.3390/biomedicines13020259)
Supplement: Supplementary file 1 [file biomedicines-13-00259-s001.zip]

Archive with 1 entries (1 files):
- biomedicines-3388170-supplementary.xls
