# Supplementary material for: Targeting Inflammation with Galectin-3 and PIIINP Modulation Among ST-Segment Elevation Acute Coronary Syndrome Patients Underwent Delayed Percutaneous Coronary Intervention
Source: Biomedicines. 2025 Jan 21;13(2):259. doi: 10.3390/biomedicines13020259 (PMC11851960; doi:10.3390/biomedicines13020259)
Supplement: Supplementary file 1 [file biomedicines-13-00259-s001.zip › biomedicines-3388170-supplementary.xls]

## Sheet: early plasebo
PIINP						Galectin-3							Galectin-3
No	Sampel ID	24 hours	day 5			No	Sampel ID	24 hours	day 5				No		1	2	3	4	5	6	7	8	9	10	11	12	13	14	15	16	17	18	19	20	21	22	23	24	25	26	27	28	29	30	31	32	33	34	35
													Sampel ID		EPJ 001	EPJ 002	EPJ 003	EPJ 004	EPJ 005	EPT 001.2	EPT 002.2	EPT 003.2	EPT 004.2	EPT 005.2	EPT 006.2	EPT 007.2	EPT 008.2	EPT 009.2	EPT 011.2	EPT 012.2	EPT 013.2	EPT 014.2	EPT 017.2	EPT 018.2	EPT 020.2	EPT 021.2	EPT 022.2	EPT 023/002	EPT 024/002	EPT 025/002	EPT 027/002	EPT 028/002	EPT 029/002	EPT 030/002	EPT 031/002	EPT 032/002	EPT 033/002	EPT 034/002	EPT 035/002
1	EPJ 001	1705	1855			1	EPJ 001	877.5	417.5				24 hours		877.5	443.333	668.333	635.833	390.833	278.308	519.077	679.077	179.077	112.923	225.231	568.308	496.769	539.846	539.706	570.882	521.471	686.176	543.179	548.536	541.75	601.393	623.179	561.571	677.286	420.143	483	557.286	324.429	365.857	575.857	674.429	532.273	633.182	502.273
2	EPJ 002	1905	1715.5			2	EPJ 002	443.333	485.833				day 5		417.5	485.833	572.5	561.667	617.5	604.462	578.308	736	638.308	716	498.308	614.462	660.615	279.077	408.529	540.882	600.294	434.412	333.536	626.393	419.607	647.464	649.25	525.857	448.714	503	608.714	650.143	690.143	397.286	551.571	551.571	609.545	592.273	549.545
3	EPJ 003	1800	1663			3	EPJ 003	668.333	572.5
4	EPJ 004	1905	1888			4	EPJ 004	635.833	561.667
5	EPJ 005	1670	1688			5	EPJ 005	390.833	617.5
6	EPT 001.2	1756	2578			6	EPT 001.2	278.308	604.462				PIINP
7	EPT 002.2	1768	1658			7	EPT 002.2	519.077	578.308				No		1	2	3	4	5	6	7	8	9	10	11	12	13	14	15	16	17	18	19	20	21	22	23	24	25	26	27	28	29	30	31	32	33	34	35
8	EPT 003.2	1975	1748			8	EPT 003.2	679.077	736				Sampel ID		EPJ 001	EPJ 002	EPJ 003	EPJ 004	EPJ 005	EPT 001.2	EPT 002.2	EPT 003.2	EPT 004.2	EPT 005.2	EPT 006.2	EPT 007.2	EPT 008.2	EPT 009.2	EPT 010.2	EPT 011.2	EPT 012.2	EPT 013.2	EPT 014.2	EPT 017.2	EPT 018.2	EPT 020.2	EPT 021.2	EPT 022.2	EPT 023/002	EPT 024/002	EPT 025/002	EPT 027/002	EPT 028/002	EPT 029/002	EPT 030/002	EPT 031/002	EPT 032/002	EPT 033/002	EPT 034/002
9	EPT 004.2	1879	1923			9	EPT 004.2	179.077	638.308				24 hours		1705	1905	1800	1905	1670	1756	1768	1975	1879	1670	2010	1774	1990	1880	1650	1690	1700	1810	1670	1600	1705	1750	1600	1789	2015	1987	2005	1511.6	1436.93	1605	1690	1757.47	1799.47	1634.8	1673.47
10	EPT 005.2	1670	1703			10	EPT 005.2	112.923	716				day 5		1855	1715.5	1663	1888	1688	2578	1658	1748	1923	1703	1918	2073	2038	1603	1603	2054	1897.33	1890.67	1774	1990	1950	1600	1870	1930	1799.6	1828.27	1684.27	1396.27	1971.6	1914.93	1728.27	1722.8	1868.8	1856.13	1866.8
11	EPT 006.2	2010	1918			11	EPT 006.2	225.231	498.308
12	EPT 007.2	1774	2073			12	EPT 007.2	568.308	614.462
13	EPT 008.2	1990	2038			13	EPT 008.2	496.769	660.615
14	EPT 009.2	1880	1603			14	EPT 009.2	539.846	279.077
15	EPT 010.2	1650	1603			15	EPT 011.2	539.706	408.529
16	EPT 011.2	1690	2054			16	EPT 012.2	570.882	540.882
17	EPT 012.2	1700	1897.33			17	EPT 013.2	521.471	600.294
18	EPT 013.2	1810	1890.67			18	EPT 014.2	686.176	434.412
19	EPT 014.2	1670	1774			19	EPT 017.2	543.179	333.536
20	EPT 017.2	1600	1990			20	EPT 018.2	548.536	626.393
21	EPT 018.2	1705	1950			21	EPT 020.2	541.75	419.607
22	EPT 020.2	1750	1600			22	EPT 021.2	601.393	647.464
23	EPT 021.2	1600	1870			23	EPT 022.2	623.179	649.25
24	EPT 022.2	1789	1930			24	EPT 023/002	561.571	525.857
25	EPT 023/002	2015	1799.6			25	EPT 024/002	677.286	448.714
26	EPT 024/002	1987	1828.27			26	EPT 025/002	420.143	503
27	EPT 025/002	2005	1684.27			27	EPT 027/002	483	608.714
28	EPT 027/002	1511.6	1396.27			28	EPT 028/002	557.286	650.143
29	EPT 028/002	1436.93	1971.6			29	EPT 029/002	324.429	690.143
30	EPT 029/002	1605	1914.93			30	EPT 030/002	365.857	397.286
31	EPT 030/002	1690	1728.27			31	EPT 031/002	575.857	551.571
32	EPT 031/002	1757.47	1722.8			32	EPT 032/002	674.429	551.571
33	EPT 032/002	1799.47	1868.8			33	EPT 033/002	532.273	609.545
34	EPT 033/002	1634.8	1856.13			34	EPT 034/002	633.182	592.273
35	EPT 034/002	1673.47	1866.8			35	EPT 035/002	502.273	549.545
36	EPT 035/002	1905	1712.8			36	EPT 036/002	615.909	698.636
37	EPT 036/002	1876	1740.8			37	EPT 037/002	503.182	668.636
38	EPT 037/002	1768.13	1794.8			38	EPT 038/002	528.636	566.818
39	EPT 038/002	1734.8	1722.8			39	EPT 039/002	667.727	784.091
40	EPT 039/002	1750	1830.13			40	EPT 040/002	625	667.727
41	EPT 040/002	1708	1902.13			41	EPT 041/002	687.727	483.182
42	EPT 041/002	1720.13	1860.47			42	EPT 042/002	666.818	566.818
43	EPT 042/002	1770	1751.47			43	EPT 043/002	532.273	565
44	EPT 043/002	1707	1894.13			44	EPT 044/002	764.091	544.091
45	EPT 044/002	1659	1808.8			45	EPT 045/002	445.909	536.818
46	EPT 045/002	2006	1829.47			46	EPT 046/002	535.909	461.364
47	EPT 046/002	1765.47	1701.47			47	EPT 047/002	426.818	463.182
48	EPT 047/002	1625.47	1825.47			48	EPT 048/002	535	650.455
49	EPT 048/002	1980	1890.13			49	EPT 049/002	495	581.364
50	EPT 049/002	1680.13	1833.47			50	EPT 050/002	429.545	653.182
51	EPT 050/002	1800	1908.8			51	EPT 051/002	554.091	631.364
Mean		1769.06	1828.54					531.607	565.529
SD		135.612	167.653					141.585	103.406
[truncated: 16 more columns]

## Sheet: early  colchicine
PIINP						Galectin-3						Galectin 3
No	Sampel ID	24 hours	day 5			No	Sampel ID	24 hours	day 5			No		1	2	3	4	5	6	7	8	9	10	11	12	13	14	15	16	17	18	19	20	21	22	23	24	25	26	27	28	29	30	31	32	33	34	35	36
												Sampel ID		EKM 001	EKT 001	EKT 002	EKT 003.2	EKT 004.2	EKT 005.2	EKT 006.2	EKT 007.2	EKT 008.2	EKT 009.2	EKT 010.2	EKT 011.2	EKT 012.2	EKT 013.2	EKT 014.2	EKT 015.2	EKT 016.2	EKT 017.2	EKT 018.2	EKT 019.2	EKT 020.2	EKT 021.2	EKT 022.2	EKT 023.2	EKT 024.2	EKT 025.2	EKT 026.2	EKT 027/002	EKT 028/002	EKT 029/002	EKT 030/002	EKT 031/002	EKT 032/002	EKT 033/002	EKT 035/002	EKT 036/002
1	EKM 001	1965.5	1588			1	EKM 001	495	290.833			24 hours		495	108.308	561.385	497.353	613.235	337.353	482.647	559.964	438.893	463.536	419.25	498.179	487.821	721.036	542.821	393.893	427.107	702.821	656.75	467.464	401.393	632.821	224.964	314.964	257.464	415.321	469.964	465.909	351.364	451.364	412.273	582.273	331.364	341.364	329.545	487.727
2	EKT 001	1913	1420			2	EKT 001	108.308	117.538			day 5		290.833	117.538	87.5385	222.059	298.529	250.882	376.765	169.964	248.536	262.464	227.821	358.893	234.607	222.821	323.179	298.536	138.893	275.321	239.25	231.036	207.821	229.964	254.607	219.25	212.107	386.393	370.679	224.091	226.818	236.818	228.636	205	200.455	359.545	210.455	235.909
3	EKT 002	1772	1658			3	EKT 002	561.385	87.5385
4	EKT 003.2	1634	1604			4	EKT 003.2	497.353	222.059
5	EKT 004.2	1890.67	1402.67			5	EKT 004.2	613.235	298.529			PIINP
6	EKT 005.2	1527.33	1806			6	EKT 005.2	337.353	250.882
7	EKT 006.2	1987.33	1456			7	EKT 006.2	482.647	376.765			No		1	2	3	4	5	6	7	8	9	10	11	12	13	14	15	16	17	18	19	20	21	22	23	24	25	26	27	28	29	30	31	32	33	34	35	36
8	EKT 007.2	1950	1540			8	EKT 007.2	559.964	169.964			Sampel ID		EKM 001	EKT 001	EKT 002	EKT 003.2	EKT 004.2	EKT 005.2	EKT 006.2	EKT 007.2	EKT 008.2	EKT 009.2	EKT 010.2	EKT 011.2	EKT 012.2	EKT 013.2	EKT 014.2	EKT 015.2	EKT 016.2	EKT 017.2	EKT 018.2	EKT 019.2	EKT 020.2	EKT 021.2	EKT 022.2	EKT 023.2	EKT 024.2	EKT 025.2	EKT 026.2	EKT 027/002	EKT 028/002	EKT 029/002	EKT 030/002	EKT 031/002	EKT 032/002	EKT 033/002	EKT 035/002	EKT 036/002
9	EKT 008.2	1530	1510			9	EKT 008.2	438.893	248.536			24 hours		1965.5	1913	1772	1634	1890.67	1527.33	1987.33	1950	1530	1830	1980	1590	1680	1437	1890	1410	1690	1520	1820	1770	1870	1790	1770	1790	1670	1980	1850	1795.47	1893.47	1788.13	1745.47	1800.8	1733.47	1785.47	1814.8	1731.47
10	EKT 009.2	1830	1550			10	EKT 009.2	463.536	262.464			day 5		1588	1420	1658	1604	1402.67	1806	1456	1540	1510	1550	1790	1710	1830	1377	1520	1570	1430	1540	1700	1880	1400	1440	1310	1830	1840	1980	1890	1752.13	1815.47	1834.13	1838.8	1695.47	1788.13	1698.13	1771.47	1490.13
11	EKT 010.2	1980	1790			11	EKT 010.2	419.25	227.821
12	EKT 011.2	1590	1710			12	EKT 011.2	498.179	358.893
13	EKT 012.2	1680	1830			13	EKT 012.2	487.821	234.607
14	EKT 013.2	1437	1377			14	EKT 013.2	721.036	222.821
15	EKT 014.2	1890	1520			15	EKT 014.2	542.821	323.179
16	EKT 015.2	1410	1570			16	EKT 015.2	393.893	298.536
17	EKT 016.2	1690	1430			17	EKT 016.2	427.107	138.893
18	EKT 017.2	1520	1540			18	EKT 017.2	702.821	275.321
19	EKT 018.2	1820	1700			19	EKT 018.2	656.75	239.25
20	EKT 019.2	1770	1880			20	EKT 019.2	467.464	231.036
21	EKT 020.2	1870	1400			21	EKT 020.2	401.393	207.821
22	EKT 021.2	1790	1440			22	EKT 021.2	632.821	229.964
23	EKT 022.2	1770	1310			23	EKT 022.2	224.964	254.607
24	EKT 023.2	1790	1830			24	EKT 023.2	314.964	219.25
25	EKT 024.2	1670	1840			25	EKT 024.2	257.464	212.107
26	EKT 025.2	1980	1980			26	EKT 025.2	415.321	386.393
27	EKT 026.2	1850	1890			27	EKT 026.2	469.964	370.679
28	EKT 027/002	1795.47	1752.13			28	EKT 027/002	465.909	224.091
29	EKT 028/002	1893.47	1815.47			29	EKT 028/002	351.364	226.818
30	EKT 029/002	1788.13	1834.13			30	EKT 029/002	451.364	236.818
31	EKT 030/002	1745.47	1838.8			31	EKT 030/002	412.273	228.636
32	EKT 031/002	1800.8	1695.47			32	EKT 031/002	582.273	205
33	EKT 032/002	1733.47	1788.13			33	EKT 032/002	331.364	200.455
34	EKT 033/002	1785.47	1698.13			34	EKT 033/002	341.364	359.545
35	EKT 035/002	1814.8	1771.47			35	EKT 035/002	329.545	210.455
36	EKT 036/002	1731.47	1490.13			36	EKT 036/002	487.727	235.909
37	EKT 037/002	1850.8	1734.8			37	EKT 037/002	484.091	268.636
38	EKT 038/002	1678.13	1618.8			38	EKT 038/002	337.727	235
39	EKT 039/002	1805.47	1563.47			39	EKT 039/002	331.364	164.091
40	EKT 040/002	1614.8	1439.47			40	EKT 040/002	557.727	203.182
41	EKT 041/002	1716.13	1733.47			41	EKT 041/002	570.455	205
42	EKT 042/002	1797.47	1594.13			42	EKT 042/002	511.364	156.818
43	EKT 043/002	1852.8	1799.47			43	EKT 043/002	337.727	166.818
44	EKT 044/002	1751.47	1701.47			44	EKT 044/002	583.182	229.545
45	EKT 045/002	1698.8	1593.47			45	EKT 045/002	375	252.273
46	EKT 046/002	1719.47	1508.13			46	EKT 046/002	412.273	200.818
47	EKT 047/002	1866.8	1540.8			47	EKT 047/002	500.636	258.636
48	EKT 048/002	1819.47	1786.8			48	EKT 048/002	576.818	235.909
49	EKT 049/002	1823.47	1832.8			49	EKT 049/002	372.273	241.364
50	EKT 050/002	1780.8	1690.13			50	EKT 050/002	683.182	134.091
51	EKT 051/002	1817.47	1754.13			51	EKT 051/002	580.455	254.091
Mean		1768.41	1649.94					461.944	237.064
SD		132.075	162.254					125.028	63.1797
[truncated: 15 more columns]

## Sheet: late plasebo
PIINP						Galectin						Galectin 3
No	Sampel ID	24 hours	day 5			No	Sampel ID	24 hours	day 5			No		1	2	3	4	5	6	7	8	9	10	11	12	13	14	15	16	17	18	19	20	21	22	23	24	25	26	27
												Sampel ID		LPJ 001	LPJ 002	LPJ 003	LPJ 004	LPJ 005	LPJ 006.2	LPJ 007.2	LPJ 008.2	LPJ 009.2	LPJ 010.2	LPT 001.2	LPT 002.2	LPT 003.2	LPT 004.2	LPT 006.2	LPT 007.2	LPT 008.2	LP 011	LP 012	LP 014	LP 015	LP 016	LP 017	LP 018	LP 019	LP 020	LP 021
1	LPJ 001	1310.5	1645.5			1	LPJ 001	531.667	324.167			24 hours		1310.5	1450.5	1380.5	1543	1463	1490.67	1390.67	1397.33	1300	1254	1470	1210	1370	1250	1490	1210	1360	1560.93	1484.27	1222.93	1212.27	1518.27	1497.6	1324.27	1389.6	1324.93	1450.93
2	LPJ 002	1450.5	1308			2	LPJ 002	342.5	280.833			day 5		1645.5	1308	1610.5	1170.5	1420.5	1840.67	1080.67	1834	1310.67	1434	1490	1640	1290	1370	1465	1210	1505	1527.6	1502.27	1517.6	1503.6	1490.27	1482.27	1512.27	1476.27	1554.27	1518.93
3	LPJ 003	1380.5	1610.5			3	LPJ 003	300.833	442.5
4	LPJ 004	1543	1170.5			4	LPJ 004	435.833	381.667
5	LPJ 005	1463	1420.5			5	LPJ 005	369.167	402.5			PIINP
6	LPJ 006.2	1490.67	1840.67			6	LPJ 006.2	585	589.118
7	LPJ 007.2	1390.67	1080.67			7	LPJ 007.2	600.706	436.176			No		1	2	3	4	5	6	7	8	9	10	11	12	13	14	15	16	17	18	19	20	21	22	23	24	25	26	27
8	LPJ 008.2	1397.33	1834			8	LPJ 008.2	620.882	510.294			Sampel ID		LPJ 001	LPJ 002	LPJ 003	LPJ 004	LPJ 005	LPJ 006.2	LPJ 007.2	LPJ 008.2	LPJ 009.2	LPJ 010.2	LPT 001.2	LPT 002.2	LPT 003.2	LPT 004.2	LPT 006.2	LPT 007.2	LPT 008.2	LP 011	LP 012	LP 014	LP 015	LP 016	LP 017	LP 018	LP 019	LP 020	LP 021
9	LPJ 009.2	1300	1310.67			9	LPJ 009.2	441.471	527.941			24 hours		531.667	342.5	300.833	435.833	369.167	585	600.706	620.882	441.471	568.529	432.107	476.75	442.107	487.821	557.821	339.25	517.107	590.143	535.857	454.429	445.857	420.857	415.857	347.286	353	463	430.143
10	LPJ 010.2	1254	1434			10	LPJ 010.2	568.529	565			day 5		324.167	280.833	442.5	381.667	402.5	589.118	436.176	510.294	527.941	565	384.964	443.179	498.179	441.036	454.607	462.464	524.964	500.571	468.714	491.571	517.286	435.857	415.857	400.143	341.571	344.429	604.429
11	LPT 001.2	1470	1490			11	LPT 001.2	432.107	384.964
12	LPT 002.2	1210	1640			12	LPT 002.2	476.75	443.179
13	LPT 003.2	1370	1290			13	LPT 003.2	442.107	498.179
14	LPT 004.2	1250	1370			14	LPT 004.2	487.821	441.036
15	LPT 006.2	1490	1465			15	LPT 006.2	557.821	454.607
16	LPT 007.2	1210	1210			16	LPT 007.2	339.25	462.464
17	LPT 008.2	1360	1505			17	LPT 008.2	517.107	524.964
18	LP 011	1560.93	1527.6			18	LP 011	590.143	500.571
19	LP 012	1484.27	1502.27			19	LP 012	535.857	468.714
20	LP 014	1222.93	1517.6			20	LP 014	454.429	491.571
21	LP 015	1212.27	1503.6			21	LP 015	445.857	517.286
22	LP 016	1518.27	1490.27			22	LP 016	420.857	435.857
23	LP 017	1497.6	1482.27			23	LP 017	415.857	415.857
24	LP 018	1324.27	1512.27			24	LP 018	347.286	400.143
25	LP 019	1389.6	1476.27			25	LP 019	353	341.571
26	LP 020	1324.93	1554.27			26	LP 020	463	344.429
27	LP 021	1450.93	1518.93			27	LP 021	430.143	604.429
Mean		1382.45	1470.75					463.184	451.482
SD		109.905	172.9					89.2892	79.9262

## Sheet: late colchicine
PIINP						Galectin					Galectin 3
No	Sampel ID	24 hours	day 5			No	Sampel ID	24 hours	day 5		No		1	2	3	4	5	6	7	8	9	10	11	12	13	14	15	16	17	18	19	20	21	22	23	24	25	26	27	28	29	30	31	32	33	34	35
											Sampel ID		LKM 002	LKM 005	LKM 007	LKM 008	LKM 011	LKM 012	CL 001.2	CL 002.2	CL 003.2	CL 004.2	CL 005.2	LKT 002.2	LKT 003.2	CL 007.2	CL 010.2	CL 018.2	CL 019.2	CL 021.2	CL 022.2	CL 023.2	CL 025.2	CL 028.2	LKT 005	LKT 006	LKT 007	LKT 008	LKT 011	CL 029/002	CL 031/002	CL 034/002	CL 035/002	CL 038/002	CL 039/002	CL 040/002	CL 041/002
1	LKM 002	1363	1420.5			1	LKM 002	451.667	324.167		24 hours		1363	1415.5	1418	1823	1370.5	1608	1408	1573	1740	1330	1260	1473.6	1496.93	1504.27	1486.93	1530.27	1388.93	1560.93	1530.93	1484.27	1497.6	1458.93	1481.6	1432.27	1344.27	1486.93	1494.93	1409.6	1481.6	1511.6	1497.6	1458.93	1481.6	1486.93	1486.93
2	LKM 005	1415.5	1863			2	LKM 005	281.667	279.167		day 5		1420.5	1863	1455.5	1403	1478	1603	1413	1488	1440	1450	1360	1548.27	1432.27	1504.27	1065.6	1520.93	1364.93	1492.93	1525.6	1492.27	1486.93	1466.27	1492.27	1498.93	1286.27	1472.93	1482.27	1461.6	1492.27	1302.27	1486.93	1466.27	1450.27	1495.6	1474.27
3	LKM 007	1418	1455.5			3	LKM 007	645.833	312.5
4	LKM 008	1823	1403			4	LKM 008	517.5	343.333
5	LKM 011	1370.5	1478			5	LKM 011	350.833	355.833		PIINP
6	LKM 012	1608	1603			6	LKM 012	355.833	328.333
7	CL 001.2	1408	1413			7	CL 001.2	423.235	305.588		No		1	2	3	4	5	6	7	8	9	10	11	12	13	14	15	16	17	18	19	20	21	22	23	24	25	26	27	28	29	30	31	32	33	34	35
8	CL 002.2	1573	1488			8	CL 002.2	568.529	335.588		Sampel ID		LKM 002	LKM 005	LKM 007	LKM 008	LKM 011	LKM 012	CL 001.2	CL 002.2	CL 003.2	CL 004.2	CL 005.2	LKT 002.2	LKT 003.2	CL 007.2	CL 010.2	CL 018.2	CL 019.2	CL 021.2	CL 022.2	CL 023.2	CL 025.2	CL 028.2	LKT 005	LKT 006	LKT 007	LKT 008	LKT 011	CL 029/002	CL 031/002	CL 034/002	CL 035/002	CL 038/002	CL 039/002	CL 040/002	CL 041/002
9	CL 003.2	1740	1440			9	CL 003.2	497.941	289.706		24 hours		451.667	281.667	645.833	517.5	350.833	355.833	423.235	568.529	497.941	693.235	533.824	413.824	564.412	393.536	444.964	410.679	582.107	200.321	356.75	320.679	449.964	373.536	677.286	501.571	638.714	355.857	425.857	468.714	371.571	355.857	438.714	450.143	538.714	557.286	533
10	CL 004.2	1330	1450			10	CL 004.2	693.235	327.353		day 5		324.167	279.167	312.5	343.333	355.833	328.333	305.588	335.588	289.706	327.353	235	266.176	383.824	346.75	333.536	295.679	141.75	243.893	371.036	387.464	350.321	244.25	365.857	258.714	235.857	144.429	288.714	240.143	218.714	365.857	231.571	295.857	308.714	264.429	301.571
11	CL 005.2	1260	1360			11	CL 005.2	533.824	235
12	LKT 002.2	1473.6	1548.27			12	LKT 002.2	413.824	266.176
13	LKT 003.2	1496.93	1432.27			13	LKT 003.2	564.412	383.824
14	CL 007.2	1504.27	1504.27			14	CL 007.2	393.536	346.75
15	CL 010.2	1486.93	1065.6			15	CL 010.2	444.964	333.536
16	CL 018.2	1530.27	1520.93			16	CL 018.2	410.679	295.679
17	CL 019.2	1388.93	1364.93			17	CL 019.2	582.107	141.75
18	CL 021.2	1560.93	1492.93			18	CL 021.2	200.321	243.893
19	CL 022.2	1530.93	1525.6			19	CL 022.2	356.75	371.036
20	CL 023.2	1484.27	1492.27			20	CL 023.2	320.679	387.464
21	CL 025.2	1497.6	1486.93			21	CL 025.2	449.964	350.321
22	CL 028.2	1458.93	1466.27			22	CL 028.2	373.536	244.25
23	LKT 005	1481.6	1492.27			23	LKT 005	677.286	365.857
24	LKT 006	1432.27	1498.93			24	LKT 006	501.571	258.714
25	LKT 007	1344.27	1286.27			25	LKT 007	638.714	235.857
26	LKT 008	1486.93	1472.93			26	LKT 008	355.857	144.429
27	LKT 011	1494.93	1482.27			27	LKT 011	425.857	288.714
28	CL 029/002	1409.6	1461.6			28	CL 029/002	468.714	240.143
29	CL 031/002	1481.6	1492.27			29	CL 031/002	371.571	218.714
30	CL 034/002	1511.6	1302.27			30	CL 034/002	355.857	365.857
31	CL 035/002	1497.6	1486.93			31	CL 035/002	438.714	231.571
32	CL 038/002	1458.93	1466.27			32	CL 038/002	450.143	295.857
33	CL 039/002	1481.6	1450.27			33	CL 039/002	538.714	308.714
34	CL 040/002	1486.93	1495.6			34	CL 040/002	557.286	264.429
35	CL 041/002	1486.93	1474.27			35	CL 041/002	533	301.571
Mean		1479.35	1461.04					461.262	294.905
SD		104.251	114.935					113.774	60.7608

## Sheet: statistics_ PIINP_ EP and EC
Mean, SD, N									Two way ANOVA								Multiple Comparison
									Table Analyzed	PIINP_EP dan EK
	Early plasebo			Early colchicine													Compare each cell mean with the other cell mean in that row
	Mean	SD	N	Mean	SD	N			Two-way RM ANOVA	Matching: Stacked
1 day	1769.06	135.612	51	1768.41	132.075	51			Assume sphericity?	Yes							Number of families	1
5 days	1828.54	167.653	51	1649.94	162.254	51			Alpha	0.05							Number of comparisons per family	2
																	Alpha	0.05
									Source of Variation	% of total variation	P value	P value summary	Significant?
									Time x Treatments	7.517	<0,0001	****	Yes				Bonferroni's multiple comparisons test	Mean Diff,	95,00% CI of diff,	Significant?	Summary	Adjusted P Value
									Time	0.826	0.148	ns	No
									Treatments	7.627	<0,0001	****	Yes				Early plasebo - Early colchicine
									Subject	45.18	0.226	ns	No				1 day	0.6498	-66,53 to 67,83	No	ns	>0,9999
																	5 days	178.6	111,4 to 245,8	Yes	****	<0,0001
									ANOVA table	SS	DF	MS	F (DFn, DFd)	P value
									Time x Treatments	403737	1	403737	F (1, 100) = 19,35	P<0,0001
									Time	44364	1	44364	F (1, 100) = 2,126	P=0,1480			Test details	Mean 1	Mean 2	Mean Diff,	SE of diff,	N1	N2	t	DF
									Treatments	409656	1	409656	F (1, 100) = 16,88	P<0,0001
									Subject	2426627	100	24266	F (100, 100) = 1,163	P=0,2260			Early plasebo - Early colchicine
									Residual	2086786	100	20868					1 day	1769	1768	0.6498	29.75	51	51	0.02184	200
																	5 days	1829	1650	178.6	29.75	51	51	6.004	200
									Difference between row means
									Mean of 1 day	1769
									Mean of 5 days	1739
									Difference between means	29.49
									SE of difference	20.23
									95% CI of difference	-10,64 to 69,63
									Difference between column means
									Mean of Early plasebo	1799
									Mean of Early colchicine	1709
									Difference between means	89.62
									SE of difference	21.81
									95% CI of difference	46,35 to 132,9
									Interaction CI
									Mean diff, A1 - B1	0.6498
									Mean diff, A2 - B2	178.6
									(A1 -B1) - (A2 - B2)	-177.9
									95% CI of difference	-258,2 to -97,68
									(B1 - A1) - (B2 - A2)	177.9
									95% CI of difference	97,68 to 258,2
									Data summary
									Number of columns (Treatments)	2
									Number of rows (Time)	2
									Number of subjects (Subject)	102
									Number of missing values	0

## Sheet: Statistics_PIINP_LP and EC
Mean, SD, N									Two way ANOVA							Multiple Comparison
									Table Analyzed	PIINP_LP dan LK						Compare each cell mean with the other cell mean in that row
	Late plasebo			Late colchicine
	Mean	SD	N	Mean	SD	N			Two-way RM ANOVA	Matching: Stacked						Number of families	1
1 day	463.185	89.2891	27	461.261	113.774	35			Assume sphericity?	Yes						Number of comparisons per family	2
5 days	451.482	79.9262	27	294.905	60.7608	35			Alpha	0.05						Alpha	0.05
									Source of Variation	% of total variation	P value	P value summary	Significant?			Bonferroni's multiple comparisons test	Predicted (LS) mean diff,	95,00% CI of diff,	Significant?	Summary	Adjusted P Value
									Time x Treatments	11.28	<0,0001	****	Yes
									Time	14.95	<0,0001	****	Yes			Late plasebo - Late Colchicine
									Treatments	11.84	<0,0001	****	Yes			1 day	1.924	-49,51 to 53,36	No	ns	>0,9999
									Subject	34.41	0.0753	ns	No			5 days	156.6	105,1 to 208,0	Yes	****	<0,0001
									ANOVA table	SS	DF	MS	F (DFn, DFd)	P value
									Time x Treatments	182276	1	182276	F (1, 60) = 28,57	P<0,0001		Test details	Predicted (LS) mean 1	Predicted (LS) mean 2	Predicted (LS) mean diff,	SE of diff,	N1	N2	t	DF
									Time	241624	1	241624	F (1, 60) = 37,87	P<0,0001
									Treatments	191459	1	191459	F (1, 60) = 20,65	P<0,0001		Late plasebo - Late Colchicine
									Subject	556245	60	9271	F (60, 60) = 1,453	P=0,0753		1 day	463.2	461.3	1.924	22.66	27	35	0.0849	120
									Residual	382774	60	6380				5 days	451.5	294.9	156.6	22.66	27	35	6.91	120
									Difference between row means
									Mean of 1 day	462.2
									Mean of 5 days	373.2
									Difference between means	89.03
									SE of difference	14.47
									95% CI of difference	60,09 to 118,0
									Difference between column means
									Mean of Late plasebo	457.3
									Mean of Late Colchicine	378.1
									Difference between means	79.25
									SE of difference	17.44
									95% CI of difference	44,37 to 114,1
									Interaction CI
									Mean diff, A1 - B1	1.924
									Mean diff, A2 - B2	156.6
									(A1 -B1) - (A2 - B2)	-154.7
									95% CI of difference	-212,5 to -96,78
									(B1 - A1) - (B2 - A2)	154.7
									95% CI of difference	96,78 to 212,5
									Data summary
									Number of columns (Treatments)	2
									Number of rows (Time)	2
									Number of subjects (Subject)	62
									Number of missing values	0

## Sheet: statistics_Galectin-3_EP and EC
Mean, SD, N									Two way ANOVA							Multiple Comparison
	Early plasebo			Early colchicine					Table Analyzed	galectin 3_EP dan EK						Compare each cell mean with the other cell mean in that row
	Mean	SD	N	Mean	SD	N
1 day	531.607	141.585	51	461.943	125.029	51			Two-way RM ANOVA	Matching: Stacked						Number of families	1
5 days	565.529	103.405	51	237.065	63.1797	51			Assume sphericity?	Yes						Number of comparisons per family	2
									Alpha	0.05						Alpha	0.05
									Source of Variation	% of total variation	P value	P value summary	Significant?			Bonferroni's multiple comparisons test	Mean Diff,	95,00% CI of diff,	Significant?	Summary	Adjusted P Value
									Time x Treatments	14.58	<0,0001	****	Yes
									Time	7.937	<0,0001	****	Yes			early plasebo - early colchicine
									Treatments	34.5	<0,0001	****	Yes			1 day	69.66	19,48 to 119,8	Yes	**	0.004
									Subject	20.34	0.7044	ns	No			5 days	328.5	278,3 to 378,6	Yes	****	<0,0001
									ANOVA table	SS	DF	MS	F (DFn, DFd)	P value
									Time x Treatments	853968	1	853968	F (1, 100) = 64,36	P<0,0001		Test details	Mean 1	Mean 2	Mean Diff,	SE of diff,	N1	N2	t
									Time	464923	1	464923	F (1, 100) = 35,04	P<0,0001
									Treatments	2020957	1	2020957	F (1, 100) = 169,6	P<0,0001		early plasebo - early colchicine
									Subject	1191309	100	11913	F (100, 100) = 0,8979	P=0,7044		1 day	531.6	461.9	69.66	22.22	51	51	3.135
									Residual	1326835	100	13268				5 days	565.5	237.1	328.5	22.22	51	51	14.78
									Difference between row means
									Mean of 1 day	496.8
									Mean of 5 days	401.3
									Difference between means	95.48
									SE of difference	16.13
									95% CI of difference	63,48 to 127,5
									Difference between column means
									Mean of early plasebo	548.6
									Mean of early colchicine	349.5
									Difference between means	199.1
									SE of difference	15.28
									95% CI of difference	168,7 to 229,4
									Interaction CI
									Mean diff, A1 - B1	69.66
									Mean diff, A2 - B2	328.5
									(A1 -B1) - (A2 - B2)	-258.8
									95% CI of difference	-322,8 to -194,8
									(B1 - A1) - (B2 - A2)	258.8
									95% CI of difference	194,8 to 322,8
									Data summary
									Number of columns (Treatments)	2
									Number of rows (Time)	2
									Number of subjects (Subject)	102
									Number of missing values	0

## Sheet: statistics_Galectin 3_LP and EC
Mean, SD, N									Two way ANOVA							Multiple Comparison
	Late plasebo			Late colchicine					Table Analyzed	galectin 3_LP dan LK						Compare each cell mean with the other cell mean in that row
	Mean	SD	N	Mean	SD	N
1 day	1382.45	109.905	27	1479.35	104.251	35			Two-way RM ANOVA	Matching: Stacked						Number of families	1
5 days	1470.75	172.9	27	1461.04	114.935	35			Assume sphericity?	Yes						Number of comparisons per family	2
									Alpha	0.05						Alpha	0.05
									Source of Variation	% of total variation	P value	P value summary	Significant?			Bonferroni's multiple comparisons test	Predicted (LS) mean diff,	95,00% CI of diff,	Significant?	Summary	Adjusted P Value
									Time x treatments	4.167	0.0197	*	Yes
									Time	1.796	0.121	ns	No			Late plasebo - Late Colchicine
									treatments	2.787	0.0677	ns	No			1 day	-96.9	-170,3 to -23,55	Yes	**	0.0066
									Subject	48.31	0.3449	ns	No			5 days	9.714	-63,64 to 83,06	No	ns	>0,9999
									ANOVA table	SS	DF	MS	F (DFn, DFd)	P value
									Time x treatments	86629	1	86629	F (1, 60) = 5,739	P=0,0197		Test details	Predicted (LS) mean 1	Predicted (LS) mean 2	Predicted (LS) mean diff,	SE of diff,	N1	N2	t	DF
									Time	37332	1	37332	F (1, 60) = 2,473	P=0,1210
									treatments	57935	1	57935	F (1, 60) = 3,461	P=0,0677		Late plasebo - Late Colchicine
									Subject	1004361	60	16739	F (60, 60) = 1,109	P=0,3449		1 day	1382	1479	-96.9	32.31	27	35	2.999	120
									Residual	905613	60	15094				5 days	1471	1461	9.714	32.31	27	35	0.3006	120
									Difference between row means
									Mean of 1 day	1431
									Mean of 5 days	1466
									Difference between means	-34.99
									SE of difference	22.25
									95% CI of difference	-79,50 to 9,515
									Difference between column means
									Mean of Late plasebo	1427
									Mean of Late Colchicine	1470
									Difference between means	-43.59
									SE of difference	23.43
									95% CI of difference	-90,47 to 3,279
									Interaction CI
									Mean diff, A1 - B1	-96.9
									Mean diff, A2 - B2	9.714
									(A1 -B1) - (A2 - B2)	-106.6
									95% CI of difference	-195,6 to -17,60
									(B1 - A1) - (B2 - A2)	106.6
									95% CI of difference	17,60 to 195,6
									Data summary
									Number of columns (treatments )	2
									Number of rows (Time)	2
									Number of subjects (Subject)	62
									Number of missing values	0

## Sheet: Early PIL10
24 jam			5 hari
Placebo awal	Kolkisin awal		Placebo awal	Kolkisin awal		Placebo awal	597.07	194.21	171.36	219.57	103.86	1062.58	265.58	225.83	283.58	242.08	304.08	243.08	212.58	256.58	180.52	223.28	260.86	230.86	235.59	410	367.06	295	306.47	304.29	285.54	331.38	434.29	316.79	656.38	814.29	979.29	337.21	179.18	344.64	81	126	83.27	97.36	145.09	487.82	213.73	235.55	346.45
597.07	257.83		294.21	366.83		Kolkisin awal	257.83	977.33	173.62	297.76	549.48	279.14	138.82	338.82	257.825	977.325	173.621	297.759	549.483	279.138	138.823	338.824	191.909	276.765	663.235	402.941	109.412	267.647	445.294	215.882	137.059	269.706	179.412	242.941	364.636	1089.64	234.636	248.273	472.364	246	381.909	299.182	177.818	255.091	855.545	71	108.273	129.182	801.455
194.21	977.33		192.43	348.83
171.36	173.62		232.79	338.1		Placebo awal	294.21	192.43	232.79	282.79	190.29	166.83	297.33	202.58	208.83	201.33	278.83	105.33	248.08	189.58	228.79	230.86	265.69	275.69	261.76	402.06	187.35	273.53	311.47	229.71	225.96	316.79	456.79	270.54	293.04	393.46	404.29	250.54	261.91	143.27	160.73	259.18	266	291.91	271.45	350.55	262.36	281.91	282.36
219.57	297.76		282.79	364.66		Kolkisin awal	366.83	348.83	338.1	364.66	420.52	357.76	304.41	208.24	355.29	309.71	398.24	242.94	369.41	305.59	314.12	295	280	356.47	299.41	395.88	352.94	243.53	212.06	372.94	277.06	353.82	242.36	263.27	256	233.73	332.82	185.09	265.55	269.64	285.09	157.36	210.09	283.73	243.73	340.55	343.27	298.27	204.18
103.86	549.48		190.29	420.52
1062.58	279.14		166.83	357.76
265.58	138.82		297.33	304.41
225.83	338.82		202.58	208.24
283.58	257.825		208.83	355.29
242.08	977.325		201.33	309.71
304.08	173.621		278.83	398.24
243.08	297.759		105.33	242.94
212.58	549.483		248.08	369.41
256.58	279.138		189.58	305.59
180.52	138.823		228.79	314.12
223.28	338.824		230.86	295
260.86	191.909		265.69	280
230.86	276.765		275.69	356.47
235.59	663.235		261.76	299.41
410	402.941		402.06	395.88
367.06	109.412		187.35	352.94
295	267.647		273.53	243.53
306.47	445.294		311.47	212.06
304.29	215.882		229.71	372.94
285.54	137.059		225.96	277.06
331.38	269.706		316.79	353.82
434.29	179.412		456.79	242.36
316.79	242.941		270.54	263.27
656.38	364.636		293.04	256
814.29	1089.64		393.46	233.73
979.29	234.636		404.29	332.82
337.21	248.273		250.54	185.09
179.18	472.364		261.91	265.55
344.64	246		143.27	269.64
81	381.909		160.73	285.09
126	299.182		259.18	157.36
83.27	177.818		266	210.09
97.36	255.091		291.91	283.73
145.09	855.545		271.45	243.73
487.82	71		350.55	340.55
213.73	108.273		262.36	343.27
235.55	129.182		281.91	298.27
346.45	801.455		282.36	204.18
561.45	181		351	351.91
173.73	176.454		271.91	308.73
157.82	329.182		241.91	376
243.73	189.182		331	291.45
166.91	969.636		269.64	311.91
381.91	192.364		248.27	385.09
176	155.091		295.55	262.82
142.36	470.546		205.55	262
[truncated: 8 more columns]

## Sheet: late Il10
24 jam			5 hari
Palsebo akhir	Kolkisin akhir		Palsebo akhir	Kolkisin akhir		Palsebo akhir	132.43	202.07	132.43	180.29	76.36	207.759	352.241	287.414	205.69	313.621	27.6471	136.765	145.294	342.941	148.823	458.875	293.875	362.625	373.042	388.875	281.792	332.208	132.429	202.071	132.429	180.286	76.3571
132.43	486.71		130.64	569.483		Kolkisin akhir	486.71	812.43	193.276	216.035	212.241	296.034	168.103	609.138	243.276	252.931	484.412	321.765	252.353	1054.71	351.792	243.458	363.458	326.792	695.125	417.625	977.625	1052.62	245.542	970.958	400.125	1016.79	296.792	245.125	421.375	229.292	208.042	303.875	497.625	315.958	570.542
202.07	812.43		97.79	825.286
132.43	193.276		35.29	100.286		Palsebo akhir	130.64	97.79	35.29	186	74.21	274.31	274.31	190.172	241.207	68.5294	95	136.471	167.941	186.177	145.588	285.125	328.875	230.542	300.958	297.625	276.375	412.625	130.643	97.7857	35.2857	186	74.2143
180.29	216.035		186	678.857		Kolkisin akhir	569.483	825.286	100.286	678.857	303.857	217.941	372.353	189.412	537.941	240.882	1057.62	266.792	271.792	273.875	315.125	565.958	447.625	978.042	1031.79	295.125	922.208	371.792	995.958	970.958	314.292	275.542	390.542	104.708	244.708	240.542	255.542	293.042	389.292	198.448	198.103
76.36	212.241		74.21	303.857
207.759	296.034		274.31	217.941
352.241	168.103		274.31	372.353
287.414	609.138		190.172	189.412
205.69	243.276		241.207	537.941
313.621	252.931		68.5294	240.882
27.6471	484.412		95	1057.62
136.765	321.765		136.471	266.792
145.294	252.353		167.941	271.792
342.941	1054.71		186.177	273.875
148.823	351.792		145.588	315.125
458.875	243.458		285.125	565.958
293.875	363.458		328.875	447.625
362.625	326.792		230.542	978.042
373.042	695.125		300.958	1031.79
388.875	417.625		297.625	295.125
281.792	977.625		276.375	922.208
332.208	1052.62		412.625	371.792
132.429	245.542		130.643	995.958
202.071	970.958		97.7857	970.958
132.429	400.125		35.2857	314.292
180.286	1016.79		186	275.542
76.3571	296.792		74.2143	390.542
	245.125			104.708
	421.375			244.708
	229.292			240.542
	208.042			255.542
	303.875			293.042
	497.625			389.292
	315.958			198.448
	570.542			198.103
